# Supplementary material for: Association between Obesity and Intake of Different Food Groups among Japanese with Type 2 Diabetes Mellitus—Japan Diabetes Clinical Data Management Study (JDDM68)
Source: Nutrients. 2022 Jul 24;14(15):3034. doi: 10.3390/nu14153034 (PMC9331232; doi:10.3390/nu14153034)
Supplement: Supplementary file 1 [file nutrients-14-03034-s001.zip]

Archive with 1 entries (1 files):
- nutrients-1780123-supplementary.pdf
